# Supplementary material for: Probiotic Supplementation Attenuates Chemotherapy-Induced Intestinal Mucositis in an Experimental Colorectal Cancer Liver Metastasis Rat Model
Source: Nutrients. 2023 Feb 23;15(5):1117. doi: 10.3390/nu15051117 (PMC10005486; doi:10.3390/nu15051117)
Supplement: Supplementary file 1 [file nutrients-15-01117-s001.zip]

Archive with 1 entries (1 files):
- nutrients-2191198-supplementary.pdf
